# Supplementary material for: A Comparison of Different Types of Esophageal Reconstructions: A Systematic Review and Network Meta-Analysis
Source: J Clin Med. 2022 Aug 26;11(17):5025. doi: 10.3390/jcm11175025 (PMC9457433; doi:10.3390/jcm11175025)
Supplement: Supplementary file 1 [file jcm-11-05025-s001.zip]

Archive with 2 entries (2 files):
- File S1.[PRISMA_2020_abstract_checklist].pdf
- File S2.[PRISMA_2020_checklist].pdf
